# Supplementary material for: G2P datasets: a hub for genomic datasets for predictive modeling in plants and animals
Source: G3 (Bethesda). 2026 Jan 13;16(5):jkag001. doi: 10.1093/g3journal/jkag001 (PMC13148407; doi:10.1093/g3journal/jkag001)
Supplement: jkag001_Supplementary_Data [file jkag001_supplementary_data.zip › Table_S1_G3-2025-406282.csv]

	Dataset	Trait	BayesB	GKAD	GBLUP	XGBT	h2	Markers	Sample Size
1	AdaptiveCapacityToClimateInAustralia	1	0.96	0.97	0.97	0.92	0.95	8620	262
2	AdaptiveCapacityToClimateInAustralia	2	0.86	0.73	0.8	0.74	0.88	8620	262
3	AdaptiveCapacityToClimateInAustralia	3	0.89	0.79	0.83	0.81	0.89	8620	262
4	AgronomicTraitsCommonBean	1	0.65	0.68	0.66	0.62	0.62	5820	471
5	AgronomicTraitsCommonBean	2	0.66	0.67	0.66	0.62	0.63	5820	471
6	AgronomicTraitsCommonBean	3	0.58	0.59	0.57	0.52	0.56	5820	471
7	AgronomicTraitsCommonBean	4	0.65	0.67	0.64	0.63	0.65	5820	471
8	AmericanChestnutAncestry	1	0.27	0.27	0.26	0.26	0.43	48604	285
9	AmericanChestnutAncestry	2	0.24	0.25	0.25	0.19	0.33	48604	285
10	AmericanChestnutAncestry	3	0.24	0.22	0.23	0.17	0.38	48604	285
11	AmericanChestnutAncestry	4	0.3	0.31	0.32	0.3	0.35	48604	285
12	AssociationMappingGenomicPrediction	1	0.42	0.42	0.4	0.35	0.54	40953	196
13	AssociationMappingGenomicPrediction	2	0.42	0.44	0.45	0.28	0.61	40953	196
14	AssociationMappingGenomicPrediction	3	0.43	0.45	0.42	0.3	0.62	40953	196
15	AssociationMappingGenomicPrediction	4	0.41	0.45	0.41	0.34	0.6	40953	196
16	AssociationMappingGenomicPrediction	5	0.48	0.48	0.52	0.41	0.43	40953	196
17	AssociationMappingGenomicPrediction	6	0.22	0.27	0.23	0.18	0.37	40953	196
18	AssociationMappingGenomicPrediction	7	0.62	0.61	0.62	0.55	0.7	40953	196
19	AssociationMappingGenomicPrediction	8	0.37	0.41	0.39	0.21	0.6	40953	196
20	CoffeeInMultipleEnvironments	1	-0.1	-0.11	-0.09	0.07	0.37	35025	119
21	CoffeeInMultipleEnvironments	2	0.08	0.1	0.1	-0.02	0.38	35025	119
22	CoffeeInMultipleEnvironments	3	-0.22	-0.13	-0.17	-0.11	0.21	35025	119
23	ComparisonGenomicModelsInteriorSpruce	1	0.35	0.29	0.32	0.32	0.61	55338	769
24	ComparisonGenomicModelsInteriorSpruce	2	0.26	0.18	0.23	0.26	0.4	55338	766
25	ComparisonGenomicModelsInteriorSpruce	3	0.2	0.19	0.21	0.13	0.31	55338	763
26	ComparisonGenomicModelsInteriorSpruce	4	0.24	0.25	0.25	0.14	0.35	55338	764
27	ComparisonGenomicModelsInteriorSpruce	5	0.35	0.35	0.35	0.25	0.42	55338	764
28	ComparisonGenomicModelsInteriorSpruce	6	0.34	0.35	0.33	0.23	0.43	55338	763
29	CottonFibreQualityBayesianRegression	1	0.62	0.7	0.62	0.63	0.59	11394	1308
30	CottonFibreQualityBayesianRegression	2	0.62	0.68	0.63	0.59	0.63	11394	1308
31	CottonFibreQualityBayesianRegression	3	0.68	0.73	0.69	0.68	0.66	11394	1308
32	CottonFibreQualityBayesianRegression	4	0.64	0.66	0.63	0.58	0.7	11394	1308
33	CottonFibreQualityBayesianRegression	5	0.6	0.6	0.61	0.57	0.56	11394	1308
34	CottonFibreQualityBayesianRegression	6	0.55	0.59	0.55	0.53	0.52	11394	1308
35	CottonFibreQualityBayesianRegression	7	0.5	0.51	0.48	0.45	0.42	11394	1308
36	CottonFibreQualityBayesianRegression	8	0.47	0.5	0.46	0.44	0.39	11394	1308
37	CRANSoyNAMData	1	0.24	0.39	0.11	0.67	0.06	4312	5143
38	CRANSoyNAMData	2	0.22	0.28	0.18	0.54	0.08	4312	5143
39	CRANSoyNAMData	3	0.2	0.23	0.19	0.46	0.08	4312	5143
40	CRANSoyNAMData	4	0.22	0.26	0.16	0.53	0.07	4312	5143
41	CRANWheatData	1	0.5	0.59	0.5	0.52	0.45	1241	599
42	CRANWheatData	2	0.48	0.5	0.5	0.43	0.44	1241	599
43	CRANWheatData	3	0.39	0.45	0.39	0.38	0.36	1241	599
44	CRANWheatData	4	0.45	0.51	0.45	0.45	0.41	1241	599
45	DaintyDamselfly	1	0.27	0.15	0.32	0.17	0.56	21194	89
46	DaintyDamselfly	2	0.5	0.38	0.53	0.13	0.66	21194	91
47	DaintyDamselfly	3	-0.04	-0.03	-0.06	0.09	0.38	21194	91
48	DaintyDamselfly	4	0.28	0.18	0.33	0.11	0.58	21194	91
49	EucalyptusSeeds	1	0.26	0.26	0.27	0.18	0.36	13087	688
50	EucalyptusSeeds	10	0.18	0.16	0.18	0.08	0.26	13087	659
51	EucalyptusSeeds	11	0.22	0.22	0.24	0.15	0.31	13087	648
52	EucalyptusSeeds	12	0.21	0.23	0.21	0.14	0.32	13087	637
53	EucalyptusSeeds	2	0.34	0.3	0.35	0.25	0.42	13087	688
54	EucalyptusSeeds	3	0.33	0.33	0.33	0.2	0.47	13087	688
55	EucalyptusSeeds	4	0.38	0.39	0.41	0.27	0.51	13087	688
56	EucalyptusSeeds	5	0.46	0.44	0.46	0.35	0.54	13087	689
57	EucalyptusSeeds	6	0.08	0.16	0.1	0.08	0.19	13087	691
58	EucalyptusSeeds	7	0.08	0.13	0.1	0.09	0.2	13087	691
59	EucalyptusSeeds	8	0.18	0.14	0.19	0.12	0.29	13087	691
60	EucalyptusSeeds	9	0.29	0.28	0.3	0.19	0.36	13087	660
61	GeneticHeterogeneityWholeGenomeRice	1	0.67	0.67	0.67	0.64	0.72	35768	374
62	GeneticHeterogeneityWholeGenomeRice	11	0.82	0.82	0.82	0.78	0.79	35768	372
63	GeneticHeterogeneityWholeGenomeRice	12	0.74	0.74	0.75	0.68	0.81	35768	383
64	GeneticHeterogeneityWholeGenomeRice	13	0.66	0.66	0.66	0.61	0.73	35768	375
65	GeneticHeterogeneityWholeGenomeRice	14	0.63	0.64	0.62	0.58	0.59	35768	375
66	GeneticHeterogeneityWholeGenomeRice	15	0.57	0.58	0.57	0.46	0.58	35768	376
67	GeneticHeterogeneityWholeGenomeRice	16	0.66	0.66	0.65	0.57	0.68	35768	377
68	GeneticHeterogeneityWholeGenomeRice	17	0.54	0.55	0.54	0.47	0.66	35768	376
69	GeneticHeterogeneityWholeGenomeRice	18	0.76	0.73	0.75	0.74	0.89	35768	377
70	GeneticHeterogeneityWholeGenomeRice	19	0.86	0.83	0.83	0.84	0.88	35768	377
71	GeneticHeterogeneityWholeGenomeRice	2	0.5	0.5	0.48	0.37	0.42	35768	305
72	GeneticHeterogeneityWholeGenomeRice	20	0.81	0.81	0.81	0.78	0.89	35768	377
73	GeneticHeterogeneityWholeGenomeRice	21	0.79	0.77	0.77	0.72	0.89	35768	377
74	GeneticHeterogeneityWholeGenomeRice	22	0.8	0.78	0.79	0.77	0.9	35768	377
75	GeneticHeterogeneityWholeGenomeRice	23	0.87	0.83	0.84	0.83	0.9	35768	377
76	GeneticHeterogeneityWholeGenomeRice	24	0.77	0.76	0.76	0.7	0.89	35768	377
77	GeneticHeterogeneityWholeGenomeRice	25	0.82	0.81	0.81	0.79	0.88	35768	377
78	GeneticHeterogeneityWholeGenomeRice	26	0.82	0.79	0.8	0.8	0.89	35768	377
79	GeneticHeterogeneityWholeGenomeRice	27	0.84	0.8	0.83	0.82	0.91	35768	377
80	GeneticHeterogeneityWholeGenomeRice	3	0.59	0.57	0.57	0.51	0.62	35768	359
81	GeneticHeterogeneityWholeGenomeRice	30	0.72	0.72	0.72	0.66	0.72	35768	340
82	GeneticHeterogeneityWholeGenomeRice	31	0.69	0.67	0.67	0.66	0.71	35768	385
83	GeneticHeterogeneityWholeGenomeRice	32	0.82	0.8	0.78	0.8	0.83	35768	401
84	GeneticHeterogeneityWholeGenomeRice	33	0.55	0.53	0.51	0.51	0.51	35768	403
85	GeneticHeterogeneityWholeGenomeRice	34	0.44	0.46	0.45	0.34	0.48	35768	393
86	GeneticHeterogeneityWholeGenomeRice	35	0.63	0.64	0.62	0.57	0.68	35768	367
87	GeneticHeterogeneityWholeGenomeRice	36	0.69	0.69	0.68	0.63	0.69	35768	337
88	GeneticHeterogeneityWholeGenomeRice	4	0.55	0.54	0.55	0.51	0.44	35768	349
89	GeneticHeterogeneityWholeGenomeRice	5	0.48	0.5	0.47	0.39	0.44	35768	304
90	GeneticHeterogeneityWholeGenomeRice	6	0.7	0.7	0.7	0.64	0.77	35768	384
91	GeneticHeterogeneityWholeGenomeRice	8	0.51	0.49	0.48	0.42	0.64	35768	377
92	GeneticHeterogeneityWholeGenomeRice	9	0.75	0.75	0.75	0.72	0.73	35768	377
93	GenomicAnalysisBighornSheep	1	0.13	0.11	0.13	0.1	0.45	3776	70
94	GenomicAnalysisBighornSheep	2	0.16	0.18	0.15	0.08	0.42	3776	66
95	GenomicAnalysisBighornSheep	3	0.17	0.14	0.14	0.03	0.47	3776	76
96	GenomicAnalysisBighornSheep	4	0.07	0.02	0	-0.02	0.47	3776	76
97	GenomicAnalysisLivestockPopulations	1	0.06	0.07	0.06	0.04	0.09	47646	2804
98	GenomicEvaluationDothistromaKaingaroa	1	0.42	0.43	0.4	0.31	0.58	60517	720
99	GenomicPredictionModelTraitsMaize	1	0.57	0.54	0.58	0.47	0.73	49852	278
100	GenomicPredictionModelTraitsMaize	2	0.72	0.71	0.72	0.63	0.82	49852	274
101	GenomicPredictionModelTraitsRice	1	0.36	0.3	0.35	0.35	0.26	35685	345
102	GenomicPredictionModelTraitsRice	2	0.76	0.75	0.76	0.76	0.74	35685	341
103	GenomicPredictionModelTraitsSoybean	1	0.4	0.37	0.4	0.33	0.44	31260	346
104	GenomicPredictionModelTraitsSoybean	2	0.46	0.42	0.48	0.41	0.78	31260	346
105	GenomicPredictionTropicalMaize	1	0.75	0.77	0.75	0.7	0.9	28238	2735
106	GenomicPredictionTropicalMaize	2	0.8	0.82	0.8	0.77	0.92	28238	2724
107	GenomicSelectionRiceSyntheticPopulation	1	0.21	0.18	0.16	0.27	0.28	6626	343
108	GenomicSelectionRiceSyntheticPopulation	2	0.49	0.5	0.5	0.41	0.62	6626	343
109	GenomicSelectionRiceSyntheticPopulation	3	0.28	0.3	0.3	0.19	0.34	6626	343
110	GenomicSelectionRiceSyntheticPopulation	4	0.24	0.32	0.26	0.17	0.3	6626	343
111	GlobalDurumWheatPanel	1	0.55	0.55	0.54	0.48	0.64	35144	1006
112	GrowthAndWoodQualityInEucalyptus	1	0.43	0.45	0.44	0.3	0.51	5540	671
113	GrowthAndWoodQualityInEucalyptus	2	0.12	0.15	0.11	0.11	0.2	5540	671
114	GrowthAndWoodQualityInEucalyptus	3	0.31	0.29	0.3	0.22	0.3	5540	671
115	GrowthAndWoodQualityInEucalyptus	4	0.3	0.29	0.3	0.23	0.3	5540	671
116	GrowthAndWoodQualityInEucalyptus	5	0.24	0.3	0.25	0.25	0.3	5540	671
117	GrowthGainsSelectiveBreeding	1	0.17	0.18	0.17	0.08	0.17	5018	2092
118	GrowthGainsSelectiveBreeding	10	0.39	0.38	0.35	0.31	0.34	5018	2094
119	GrowthGainsSelectiveBreeding	11	0.4	0.39	0.35	0.32	0.35	5018	2094
120	GrowthGainsSelectiveBreeding	12	0.41	0.41	0.38	0.34	0.37	5018	2094
121	GrowthGainsSelectiveBreeding	13	0.42	0.41	0.38	0.33	0.37	5018	2093
122	GrowthGainsSelectiveBreeding	14	0.42	0.41	0.39	0.34	0.38	5018	2093
123	GrowthGainsSelectiveBreeding	15	0.48	0.49	0.44	0.4	0.44	5018	2088
124	GrowthGainsSelectiveBreeding	16	0.26	0.29	0.26	0.21	0.24	5018	1897
125	GrowthGainsSelectiveBreeding	17	0.43	0.42	0.41	0.31	0.38	5018	2090
126	GrowthGainsSelectiveBreeding	18	0.26	0.29	0.26	0.17	0.21	5018	2092
127	GrowthGainsSelectiveBreeding	19	0.3	0.27	0.26	0.17	0.28	5018	2092
128	GrowthGainsSelectiveBreeding	2	0.18	0.21	0.2	0.09	0.2	5018	2092
129	GrowthGainsSelectiveBreeding	20	0.57	0.58	0.58	0.54	0.5	5018	2084
130	GrowthGainsSelectiveBreeding	3	0.21	0.23	0.22	0.15	0.22	5018	2092
131	GrowthGainsSelectiveBreeding	4	0.25	0.24	0.24	0.16	0.23	5018	2092
132	GrowthGainsSelectiveBreeding	5	0.23	0.23	0.22	0.15	0.22	5018	2092
133	GrowthGainsSelectiveBreeding	6	0.23	0.24	0.22	0.14	0.22	5018	2093
134	GrowthGainsSelectiveBreeding	7	0.24	0.25	0.24	0.17	0.24	5018	2094
135	GrowthGainsSelectiveBreeding	8	0.28	0.29	0.28	0.2	0.26	5018	2094
136	GrowthGainsSelectiveBreeding	9	0.35	0.34	0.32	0.26	0.31	5018	2094
137	IndividualsAndFamiliesOfEucalyptus	1	0.47	0.49	0.47	0.46	0.38	21151	768
138	IndividualsAndFamiliesOfEucalyptus	2	0.63	0.61	0.63	0.51	0.58	21151	768
139	IndividualsAndFamiliesOfEucalyptus	3	0.51	0.51	0.51	0.46	0.39	21151	768
140	InsightsGeneticBasisBlueberryDiploid	1	0.39	0.38	0.38	0.25	0.51	77496	1557
141	InsightsGeneticBasisBlueberryDiploid	2	0.42	0.41	0.41	0.28	0.57	77496	1557
142	InsightsGeneticBasisBlueberryDiploid	3	0.5	0.49	0.5	0.36	0.67	77496	1549
143	InsightsGeneticBasisBlueberryDiploid	4	0.45	0.45	0.45	0.32	0.59	77496	1557
144	InsightsGeneticBasisBlueberryDiploid	5	0.25	0.29	0.27	0.18	0.41	77496	1557
145	InsightsGeneticBasisBlueberryDiploid	6	0.21	0.2	0.21	0.1	0.27	77496	1557
146	InsightsGeneticBasisBlueberryDiploid	7	0.28	0.29	0.27	0.18	0.28	77496	1512
147	InsightsGeneticBasisBlueberryDiploid	8	0.29	0.31	0.3	0.15	0.39	77496	1513
148	InsightsGeneticBasisBlueberryTetraploid	1	0.38	0.39	0.39	0.26	0.49	67453	1559
149	InsightsGeneticBasisBlueberryTetraploid	2	0.42	0.42	0.41	0.31	0.5	67453	1559
150	InsightsGeneticBasisBlueberryTetraploid	3	0.5	0.5	0.49	0.35	0.63	67453	1551
151	InsightsGeneticBasisBlueberryTetraploid	4	0.46	0.47	0.45	0.33	0.57	67453	1559
152	InsightsGeneticBasisBlueberryTetraploid	5	0.26	0.28	0.27	0.19	0.34	67453	1559
153	InsightsGeneticBasisBlueberryTetraploid	6	0.2	0.18	0.21	0.11	0.22	67453	1559
154	InsightsGeneticBasisBlueberryTetraploid	7	0.27	0.29	0.28	0.18	0.29	67453	1514
155	InsightsGeneticBasisBlueberryTetraploid	8	0.29	0.3	0.3	0.2	0.33	67453	1515
156	MiscanthusSinensisMultiLocationTrial	1	0.7	0.7	0.71	0.64	0.79	34734	453
157	MultiGenerationGenomicPredictionMaize	1	0.75	0.78	0.76	0.74	0.69	4612	3527
158	MultiGenerationGenomicPredictionMaize	2	0.8	0.83	0.8	0.78	0.74	4612	3527
159	MultiGenerationGenomicPredictionMaize	3	0.82	0.85	0.81	0.81	0.77	4612	3527
160	MultiGenerationGenomicPredictionMaize	4	0.67	0.7	0.66	0.66	0.57	4612	3526
161	MultiGenerationGenomicPredictionMaize	5	0.7	0.76	0.71	0.72	0.63	4612	3526
162	MultiGenerationGenomicPredictionMaize	6	0.86	0.9	0.86	0.86	0.82	4612	3526
163	MultipleTraitsGenomicPredictionEIWheat	1	0.65	0.68	0.65	0.63	0.61	9687	1325
164	MultipleTraitsGenomicPredictionEIWheat	2	0.64	0.69	0.65	0.63	0.61	9687	1325
165	MultisiteExperimentNetworkMaize	1	0.43	0.38	0.42	0.31	0.66	41722	246
166	MultisiteExperimentNetworkMaize	2	0.46	0.4	0.44	0.34	0.69	41722	246
167	MultisiteExperimentNetworkMaize	3	0.41	0.37	0.41	0.28	0.71	41722	246
168	MultisiteExperimentNetworkMaize	4	0.77	0.71	0.75	0.63	0.87	41722	246
169	MultisiteExperimentNetworkMaize	5	0.74	0.7	0.75	0.62	0.86	41722	246
170	MultisiteExperimentNetworkMaize	6	0.52	0.52	0.53	0.47	0.67	41722	246
171	MultisiteExperimentNetworkMaize	7	0.76	0.74	0.76	0.68	0.86	41722	246
172	MultisiteExperimentNetworkMaize	8	0.57	0.58	0.58	0.51	0.77	41722	246
173	MultivariateGBLUPCranberryCNJ02	1	0.1	0.09	0.12	0.1	0.26	2610	156
174	MultivariateGBLUPCranberryCNJ04	1	0.14	0.11	0.16	-0.15	0.4	2651	72
175	MultivariateGBLUPCranberryGRYG	1	0.35	0.37	0.35	0.25	0.28	996	362
176	MultivariateGenomicPredictionEucalyptus	1	0.17	0.19	0.21	0.21	0.16	544	688
177	MultivariateGenomicPredictionEucalyptus	2	0.3	0.28	0.3	0.29	0.22	544	689
178	MultivariateGenomicPredictionEucalyptus	3	0.15	0.13	0.12	0.06	0.12	544	691
179	MultivariateGenomicPredictionEucalyptus	4	0.16	0.16	0.17	0.17	0.15	544	660
180	MultivariateGenomicPredictionEucalyptus	5	0.1	0.12	0.07	0.08	0.14	544	659
181	MultivariateGenomicPredictionEucalyptus	6	0.15	0.13	0.13	0.14	0.15	544	648
182	MultivariateGenomicPredictionEucalyptus	7	0.15	0.19	0.16	0.13	0.15	544	637
183	MultivariateGenomicPredictionPinus	1	-0.02	-0.01	0.01	-0.01	0.22	67632	520
184	MultivariateGenomicPredictionPinus	2	0.07	0.08	0.09	0.02	0.22	67632	521
185	MultivariateGenomicPredictionPinus	3	0.09	0.11	0.13	0.04	0.25	67632	523
186	MultivariateGenomicPredictionPinus	4	0.16	0.21	0.17	0.11	0.26	67632	503
187	MultivariateGenomicPredictionPinus	5	0.16	0.19	0.17	0.13	0.27	67632	502
188	MultivariateGenomicPredictionPinus	6	0.06	0.05	0.05	0.01	0.24	67632	491
189	MultivariateGenomicPredictionPinus	7	0.02	0.03	0.03	-0.02	0.18	67632	479
190	RapidSelectionIntermediateWheatgrass	1	0.3	0.31	0.31	0.22	0.28	18857	2384
191	RapidSelectionIntermediateWheatgrass	2	0.25	0.26	0.25	0.16	0.23	18857	2384
192	RapidSelectionIntermediateWheatgrass	3	0.35	0.38	0.37	0.27	0.36	18857	2384
193	ResistanceToPhytophthoraInStrawberry	1	0.07	0.09	0.09	0.08	0.29	40334	221
194	ResistanceToVirusInCommonCarp	2	0.45	0.47	0.45	0.37	0.4	11971	1214
195	ResistanceToVirusInCommonCarp	3	0.4	0.41	0.38	0.32	0.32	11971	1214
196	SeedQualityBarleyBreedingLines	1	0.57	0.61	0.59	0.57	0.53	457	307
197	TargetOrientedPrioritizationMaize282	1	0.86	0.82	0.85	0.76	0.91	49978	278
198	TargetOrientedPrioritizationMaize282	10	0.65	0.63	0.63	0.56	0.75	49978	277
199	TargetOrientedPrioritizationMaize282	11	0.48	0.48	0.47	0.36	0.76	49978	277
200	TargetOrientedPrioritizationMaize282	12	0.27	0.3	0.28	0.22	0.54	49978	277
201	TargetOrientedPrioritizationMaize282	13	0.44	0.45	0.46	0.37	0.61	49978	277
202	TargetOrientedPrioritizationMaize282	14	0.35	0.36	0.36	0.24	0.51	49978	273
203	TargetOrientedPrioritizationMaize282	15	0.48	0.5	0.49	0.43	0.64	49978	273
204	TargetOrientedPrioritizationMaize282	16	0.46	0.45	0.45	0.37	0.69	49978	276
205	TargetOrientedPrioritizationMaize282	17	0.45	0.46	0.45	0.35	0.56	49978	274
206	TargetOrientedPrioritizationMaize282	18	0.48	0.46	0.45	0.41	0.68	49978	272
207	TargetOrientedPrioritizationMaize282	19	0.43	0.46	0.46	0.35	0.54	49978	274
208	TargetOrientedPrioritizationMaize282	2	0.87	0.85	0.87	0.77	0.91	49978	278
209	TargetOrientedPrioritizationMaize282	20	0.67	0.66	0.67	0.61	0.8	49978	267
210	TargetOrientedPrioritizationMaize282	21	0.55	0.54	0.56	0.46	0.78	49978	268
211	TargetOrientedPrioritizationMaize282	22	0.48	0.45	0.5	0.34	0.6	49978	271
212	TargetOrientedPrioritizationMaize282	3	0.36	0.35	0.37	0.26	0.68	49978	277
213	TargetOrientedPrioritizationMaize282	4	0.51	0.48	0.51	0.41	0.63	49978	278
214	TargetOrientedPrioritizationMaize282	5	0.66	0.62	0.64	0.52	0.77	49978	278
215	TargetOrientedPrioritizationMaize282	6	0.73	0.7	0.72	0.61	0.82	49978	278
216	TargetOrientedPrioritizationMaize282	7	0.62	0.61	0.6	0.52	0.83	49978	278
217	TargetOrientedPrioritizationMaize282	8	0.59	0.58	0.58	0.46	0.81	49978	278
218	TargetOrientedPrioritizationMaize282	9	0.53	0.51	0.51	0.43	0.74	49978	278
219	TargetOrientedPrioritizationRice210	1	0.42	0.45	0.42	0.37	0.4	1619	210
220	TargetOrientedPrioritizationRice210	2	0.71	0.71	0.71	0.63	0.72	1619	210
221	TargetOrientedPrioritizationRice210	3	0.62	0.6	0.59	0.56	0.63	1619	210
222	TargetOrientedPrioritizationRice210	4	0.89	0.81	0.86	0.83	0.87	1619	210
