# Supplementary material for: G2P datasets: a hub for genomic datasets for predictive modeling in plants and animals
Source: G3 (Bethesda). 2026 Jan 13;16(5):jkag001. doi: 10.1093/g3journal/jkag001 (PMC13148407; doi:10.1093/g3journal/jkag001)
Supplement: jkag001_Supplementary_Data [file jkag001_supplementary_data.zip › Table_S1_Legend_G3-2025-406282.txt]

Prediction Correlations for each model and dataset-trait combination. The table includes heritability estimates, number of molecular markers, and sample size.
